# Supplementary material for: Genome-Wide Association Studies Identify Heavy Metal ATPase3 as the Primary Determinant of Natural Variation in Leaf Cadmium in Arabidopsis thaliana
Source: PLoS Genet. 2012 Sep 6;8(9):e1002923. doi: 10.1371/journal.pgen.1002923 (PMC3435251; doi:10.1371/journal.pgen.1002923)
Supplement: Table S1 — Protein coding sequence variation of HMA3 and leaf Cd concentration in 149 A. thaliana accessions. (XLSX) [file pgen.1002923.s003.xlsx]

## Sheet: Sheet1
Accession	Amino Acid Position																															Leaf Cd (% compared with Col-0)	Haplotype Group
	30	37	38	39	61	80	82	164	172	243	253	271	357	390	426	448	455	462	463	480	492	515	543	564	674	695	699	714	741	726	760
CS28181	I	Q	V	D	L	V	P	T	L	V	F	N	L	K	N	I	K	F	Q	Y	C	M	L	Q	V	L	M	A	T	E	K	0.551331	Type I	T
Benk-1	I	Q	V	D	L	V	P	T	L	L	F	N	L	K	N	I	K	F	Q	Y	C	M	L	Q	V	L	M	A	T	E	K	0.725347	Type I	T
CIBC-17	I	Q	V	D	L	V	P	T	L	V	F	N	L	K	N	I	K	F	Q	Y	C	M	L	Q	V	L	M	A	T	E	K	0.689415	Type I	T
Fei-0	I	Q	V	D	L	V	P	T	L	V	F	N	L	K	N	I	K	F	Q	Y	C	M	L	Q	V	L	M	A	T	E	K	0.621819	Type I	T
Kin-0	I	Q	V	D	L	V	P	T	L	V	F	N	L	K	N	I	K	F	Q	Y	C	M	L	Q	V	L	M	A	T	E	K	0.714652	Type I	T
Lund	I	Q	V	D	L	V	P	T	L	V	F	N	L	K	N	I	K	F	Q	Y	C	M	L	Q	V	L	M	A	T	E	K	1.07147	Type I	T
Mc-0	I	Q	V	D	L	V	P	T	L	V	F	N	L	K	N	I	K	F	Q	Y	C	M	L	Q	V	L	M	A	T	E	K	0.612608	Type I	T
NFA-8	I	Q	V	D	L	V	P	T	L	V	F	N	L	K	N	I	K	F	Q	Y	C	M	L	Q	V	L	M	A	T	E	K	0.640638	Type I	T
Rev-2	I	Q	V	D	L	V	P	T	L	V	F	N	L	K	N	I	K	F	Q	Y	C	M	L	Q	V	L	M	A	T	E	K	0.665819	Type I	T
Ull2-5	I	Q	V	D	L	V	P	T	L	V	F	N	L	K	N	I	K	F	Q	Y	C	M	L	Q	V	L	M	A	T	E	K	0.787005	Type I	T
Hov4-1	I	Q	V	D	L	V	P	T	L	V	F	N	L	K	N	I	K	F	Q	Y	C	M	L	Q	V	L	M	A	T	E	K	0.783649	Type I	T
ICE138	I	Q	V	D	L	V	P	T	L	V	F	N	L	K	Y	R	K	F	Q	Y	C	M	L	Q	V	I	M	A	T	E	K	0.492395	Type II	T
ICE71	I	Q	V	D	L	V	P	T	L	V	F	N	L	K	Y	R	K	F	Q	Y	C	M	L	Q	V	I	M	A	T	E	K	0.573194	Type II	T
Yeg-1	I	Q	V	D	L	V	P	T	L	V	F	N	L	K	Y	R	K	F	Q	Y	C	M	L	Q	V	I	M	A	T	E	K	0.538973	Type II	T
ICE73	I	Q	V	D	L	V	P	T	L	V	F	N	L	K	Y	R	K	F	Q	Y	C	M	L	Q	V	I	M	A	T	E	K	0.558935	Type II	T
Kastel-1	I	Q	V	D	L	V	P	T	L	V	F	N	L	K	Y	R	K	F	Q	Y	C	M	L	Q	V	L	M	A	T	E	K	0.557985	Type II	T
Lag2	I	Q	V	D	L	V	P	T	L	V	F	N	L	K	Y	R	K	F	Q	Y	C	M	L	Q	V	L	M	A	T	E	K	0.589354	Type II	C
Lerik1-3	I	Q	V	D	L	V	P	T	L	V	F	N	L	K	Y	R	K	F	Q	Y	C	M	L	Q	V	L	M	A	T	E	K	0.498099	Type II	T
Nemrut-1	I	Q	V	D	L	V	P	T	L	V	F	N	L	K	Y	R	K	F	Q	Y	C	M	L	Q	V	L	M	A	T	E	K	0.675856	Type II	C
Pra-6	I	Q	V	D	L	V	P	T	L	V	F	N	L	K	Y	R	K	F	Q	Y	Y	M	L	Q	V	L	M	A	T	E	K	0.678707	Type II	C
Faeb-2	I	Q	V	D	L	V	P	T	L	V	F	N	L	K	Y	R	K	F	Q	D	C	M	L	Q	V	L	M	A	T	E	K	0.654563	Type II	C
Ca-0	I	Q	V	D	L	V	P	T	L	V	F	N	L	K	Y	R	K	F	Q	Y	C	M	L	Q	V	L	M	A	T	E	K	0.665568	Type II	T
Star-8	I	Q	V	D	L	V	P	T	L	V	F	N	L	K	N	I	K	F	Q	Y	C	M	L	Q	V	L	I	S	T	E	K	0.6673	Type III	T
Tuescha9	I	Q	V	D	L	V	P	T	L	V	F	N	L	K	N	I	K	F	Q	Y	C	M	L	Q	V	L	I	S	T	E	K	0.697719	Type III	T
TueV13	I	Q	V	D	L	V	P	T	L	V	F	N	L	K	N	I	K	F	Q	Y	C	M	L	Q	V	L	I	S	T	E	K	0.880228	Type III	T
TueWa1-2	I	Q	V	D	L	V	P	T	L	V	F	N	L	K	N	I	K	F	Q	Y	C	M	L	Q	V	L	I	S	T	E	K	0.728137	Type III	T
Ba-1	I	Q	V	D	L	V	P	T	L	V	F	N	L	K	N	I	K	F	Q	Y	C	M	L	Q	V	L	I	S	T	E	K	0.944598	Type III	T
Bay-0	I	Q	V	D	L	V	P	T	L	V	F	N	L	K	N	I	K	F	Q	Y	C	M	L	Q	V	L	I	S	T	E	K	0.689724	Type III	T
Bur-0	I	Q	V	D	L	V	P	T	L	V	F	N	L	K	N	I	K	F	Q	Y	C	M	L	Q	V	L	I	S	T	E	K	0.835266	Type III	T
Do-0	I	Q	V	D	L	V	P	T	L	V	F	N	L	K	N	I	K	F	Q	Y	C	M	L	Q	V	L	I	S	T	E	K	0.713298	Type III	T
Edi-0	I	Q	V	D	L	V	P	T	L	V	F	N	L	K	N	I	K	F	Q	Y	C	M	L	Q	V	L	I	S	T	E	K	0.827919	Type III	T
Est-1	I	Q	V	D	L	V	P	T	L	V	F	N	L	K	N	I	K	F	Q	Y	C	M	L	Q	V	L	I	S	T	E	K	0.727187	Type III	T
Kl-5	I	Q	V	D	L	V	P	T	L	V	F	N	L	K	N	I	K	F	Q	Y	C	M	L	Q	V	L	I	S	T	E	K	0.639502	Type III	T
Lp2-6	I	Q	V	D	L	V	P	T	L	V	F	N	L	K	N	I	K	F	Q	Y	C	M	L	Q	V	L	I	S	T	E	K	0.685231	Type III	T
Mh-0	I	Q	V	D	L	V	P	T	L	V	F	N	L	K	N	I	K	F	Q	Y	C	M	L	Q	V	L	I	S	T	E	K	0.710911	Type III	T
Sg-1	I	Q	V	D	L	V	P	T	L	V	F	N	L	K	N	I	K	F	Q	Y	C	M	L	Q	V	L	I	S	T	E	K	0.621356	Type III	T
ICE111	I	Q	V	D	L	V	P	T	L	V	F	N	L	K	Y	R	K	F	Q	Y	C	M	L	Q	V	L	I	S	T	E	K	0.711977	Type IV	C
ICE181	I	Q	V	D	L	V	P	T	L	V	F	N	L	K	Y	R	K	F	Q	Y	C	M	L	Q	V	L	I	S	T	E	M	0.444867	Type IV	T
ICE212	I	Q	V	D	L	V	P	T	L	V	F	N	L	K	Y	R	K	F	Q	Y	C	M	L	Q	V	L	I	S	T	E	M	0.619772	Type IV	T
Ann-1	I	Q	V	D	L	V	P	T	L	V	F	N	L	K	Y	R	K	F	Q	Y	C	M	L	Q	V	L	I	S	T	E	K	0.609563	Type IV	C
Eden-2	I	Q	V	D	L	V	P	T	L	V	F	N	L	K	Y	R	K	F	Q	D	C	M	L	Q	V	L	I	S	T	E	K	0.998562	Type IV	C
Lip-0	I	Q	V	D	L	V	P	T	L	V	F	N	L	K	Y	R	K	F	Q	Y	C	M	L	Q	V	L	I	S	T	E	K	0.707783	Type IV	C
Tamm-2	I	Q	V	D	L	V	P	T	L	V	F	N	L	K	Y	R	K	F	Q	D	C	M	L	Q	V	L	I	S	T	E	K	0.959677	Type IV	T
Ts_1	I	P	L	D	L	V	P	T	L	V	F	N	L	K	Y	R	K	F	Q	Y	C	M	L	Q	V	L	M	A	T	E	K	0.89958	TypeV	C
Don-0	I	P	L	D	L	V	P	I	L	V	F	N	L	K	Y	R	K	F	Q	Y	C	M	L	Q	V	L	I	S	T	E	K	0.86597	TypeV	C
ICE104	I	P	L	D	L	V	P	T	L	V	F	N	L	K	Y	R	K	F	Q	Y	C	M	L	Q	V	L	I	S	T	E	K	0.505703	TypeV	C
ICE49	I	P	L	D	L	V	P	T	L	V	F	N	L	K	Y	R	K	F	Q	Y	C	M	L	Q	L	L	I	S	T	E	K	0.423954	TypeV	C
ICE50	I	P	L	D	L	V	P	T	L	V	F	N	L	K	Y	R	K	F	Q	Y	C	M	L	Q	L	L	I	S	T	E	K	0.557985	TypeV	C
ICE93	I	P	L	D	L	V	P	T	L	V	F	N	L	K	Y	R	K	F	Q	Y	C	M	L	Q	V	L	I	S	T	E	K	0.536122	TypeV	C
HKT2	I	P	L	D	L	V	P	T	L	V	F	K	L	K	Y	R	K	F	Q	Y	C	M	L	Q	V	L	I	S	T	E	K	1.00475	TypeV	C
Hovdala-2	I	Q	V	D	L	V	P	T	L	V	F	N	L	K	Y	R	K	F	Q	Y	C	M	L	M	V	L	I	S	T	E	K	0.947588	Type VI	C
Kulturen-1	I	Q	V	D	L	V	P	T	L	V	F	K	L	K	Y	R	K	F	Q	Y	C	M	L	M	V	L	I	S	T	E	K	0.936103	Type VI	C
Liarum	I	Q	V	D	L	V	P	T	L	V	F	N	L	K	Y	R	K	F	Q	Y	C	M	L	M	V	L	I	S	T	E	K	1.11774	Type VI	C
Lis-2	I	Q	V	D	L	V	P	T	L	V	F	N	L	K	Y	R	K	F	Q	Y	C	M	L	M	V	L	I	S	T	E	K	1.12685	Type VI	C
Lom1-1	I	Q	V	D	L	V	P	T	L	V	F	N	L	K	Y	R	K	F	Q	Y	C	M	L	M	V	L	I	S	T	E	K	1.13964	Type VI	C
Sanna-2	I	Q	V	D	L	V	P	T	L	V	F	N	L	K	Y	R	K	F	Q	Y	C	M	L	M	V	L	I	S	T	E	K	0.928752	Type VI	C
St-0	I	Q	V	D	L	V	P	T	L	V	F	K	L	K	Y	R	K	F	Q	Y	C	M	L	M	V	L	I	S	T	E	K	1.15005	Type VI	C
T1080	I	Q	V	D	L	V	P	T	L	V	F	N	L	K	Y	R	K	F	Q	Y	C	M	L	M	V	L	I	S	T	E	K	1.01489	Type VI	C
T540	I	Q	V	D	L	V	P	T	L	V	F	K	L	K	Y	R	K	F	Q	Y	C	M	L	M	V	L	I	S	T	E	K	0.830766	Type VI	C
TDr-17	I	Q	V	D	L	V	P	T	L	V	F	N	L	K	Y	R	K	F	Q	Y	C	M	L	M	V	L	I	S	T	E	K	1.20823	Type VI	C
Tottarp-2	I	Q	V	D	L	V	P	T	L	V	F	N	L	K	Y	R	K	F	Q	Y	C	M	L	M	V	L	I	S	T	E	K	1.13014	Type VI	C
C24	I	P	L	D	L	V	P	T	L	V	F	N	L	K	Y	R	K	F	Q	Y	C	M	L	M	V	L	I	S	T	E	K	1.13808	Type VII	C
Ct-1	I	P	L	D	L	V	P	T	L	V	F	N	L	K	Y	R	K	F	Q	Y	C	M	L	M	V	L	I	S	T	E	K	1.18606	Type VII	C
DraII-1	I	P	L	D	L	V	P	T	L	V	F	N	L	K	Y	R	K	F	Q	Y	C	M	L	M	V	L	I	S	T	E	K	1.18331	Type VII	C
Duk	I	P	L	D	L	V	P	T	L	V	F	N	L	K	Y	R	K	F	Q	Y	C	M	L	M	V	L	I	S	T	E	K	1.29278	Type VII	C
Je-0	I	P	L	D	L	V	P	T	L	V	F	N	L	K	Y	R	K	F	Q	Y	C	M	L	M	V	L	I	S	T	E	K	1.36441	Type VII	C
Jl-3	I	P	L	D	L	V	P	T	L	V	F	N	L	K	Y	R	K	F	Q	Y	C	M	L	M	V	L	I	S	T	E	K	1.28619	Type VII	C
Nc-1	I	P	L	D	L	V	P	T	L	V	F	N	L	K	Y	R	K	F	Q	Y	C	M	L	M	V	L	I	S	T	E	K	1.41556	Type VII	C
Pu2-23	I	P	L	D	L	V	P	T	L	V	F	N	L	K	Y	R	K	F	Q	Y	C	M	L	M	V	L	I	S	T	E	K	1.29924	Type VII	C
Sei-0	I	P	L	D	L	V	P	T	L	V	F	N	L	K	Y	R	K	F	Q	Y	C	M	L	M	V	L	I	S	T	E	K	1.20021	Type VII	C
Ta-0	I	P	L	D	L	V	P	T	L	V	F	N	L	K	Y	R	K	F	Q	Y	C	M	L	M	V	L	I	S	T	E	K	1.26262	Type VII	C
Tscha-1	I	P	L	D	L	V	P	T	L	V	F	N	L	K	Y	R	K	F	Q	Y	C	M	L	M	V	L	I	S	T	E	K	1.27378	Type VII	C
Wa-1	I	P	L	D	L	V	P	T	L	V	F	N	L	K	Y	R	K	F	Q	Y	C	M	L	M	V	L	I	S	T	E	K	1.62469	Type VII	C
Wil-1	I	P	L	D	L	V	P	T	L	V	F	N	L	K	Y	R	K	F	Q	Y	C	M	L	M	V	L	I	S	T	E	K	1.2178	Type VII	C
Ws-0	I	P	L	D	L	V	P	T	L	V	F	N	L	K	Y	R	K	F	Q	Y	C	M	L	M	V	L	I	S	T	E	K	1.41837	Type VII	C
Wt-5	I	P	L	D	L	V	P	T	L	V	F	N	L	K	Y	R	K	F	Q	Y	C	M	L	M	V	L	I	S	T	E	K	1.27008	Type VII	C
Del-10	I	P	L	D	L	V	P	T	L	V	F	N	L	K	Y	R	K	F	Q	Y	C	M	L	M	V	L	I	S	T	E	K	0.951521	Type VII	C
Ey15-2	I	P	L	D	L	V	P	T	L	V	F	N	L	K	Y	R	K	F	Q	Y	C	M	L	M	V	L	I	S	T	E	K	0.907795	Type VII	C
ICE163	I	P	L	D	L	V	P	T	L	V	F	N	L	K	Y	R	K	F	Q	Y	C	M	L	M	V	L	I	S	T	E	K	0.910646	Type VII	C
ICE21	I	P	L	D	L	V	P	T	L	V	F	N	L	K	Y	R	K	F	Q	Y	C	M	L	M	V	L	I	S	T	E	K	0.703422	Type VII	C
ICE226	I	P	L	D	L	V	P	T	L	V	F	N	L	K	Y	R	K	F	Q	Y	C	M	L	M	V	L	I	S	T	E	K	1.05798	Type VII	C
ICE33	I	P	L	D	L	V	P	T	L	V	F	N	L	K	Y	R	K	F	Q	Y	C	M	L	M	V	L	I	S	T	E	K	0.875475	Type VII	C
ICE36	I	P	L	D	L	V	P	T	L	V	F	N	L	K	Y	R	K	F	Q	Y	C	M	L	M	V	L	I	S	T	E	K	0.80038	Type VII	C
ICE63	I	P	L	D	L	V	P	T	L	V	F	N	L	K	Y	R	K	F	Q	Y	C	M	L	M	V	L	I	S	T	E	K	0.945817	Type VII	C
ICE7	I	P	L	D	L	V	P	T	L	V	F	N	L	K	Y	R	K	F	Q	Y	C	M	L	M	V	L	I	S	T	E	K	0.825095	Type VII	C
ICE79	I	P	L	D	F	V	P	T	L	V	F	N	L	K	Y	R	K	F	Q	Y	C	M	L	M	V	L	I	S	T	E	K	0.862167	Type VII	C
ICE92	I	P	L	D	L	V	P	T	L	V	F	N	L	K	Y	R	K	F	Q	Y	C	M	L	M	V	L	I	S	T	E	K	0.791825	Type VII	C
ICE97	I	P	L	D	L	V	P	T	L	V	F	N	L	K	Y	R	K	F	Q	Y	C	M	L	M	V	L	I	S	T	E	K	0.909696	Type VII	C
ICE98	I	P	L	D	L	V	P	T	L	V	F	N	L	K	Y	R	K	F	Q	Y	C	M	L	M	V	L	I	S	T	E	K	1.0076	Type VII	C
Bor-1	I	P	L	D	L	V	P	T	L	V	F	N	L	K	Y	R	K	F	Q	Y	C	M	L	M	V	L	I	S	T	E	K	1.29561	Type VII	C
HSm	I	P	L	D	L	V	P	T	L	V	F	N	L	K	Y	R	K	F	Q	Y	C	M	L	M	V	L	M	S	T	E	K	1.41983	Type VII	C
Rue3-1-31	I	P	L	D	L	V	P	T	L	V	F	N	L	K	Y	R	K	F	Q	Y	C	M	L	M	V	L	I	S	T	E	K	0.963878	Type VII	C
Dog-4	I	P	L	D	L	V	P	T	L	V	F	K	L	K	Y	R	K	F	Q	Y	C	M	L	M	V	L	I	S	T	E	K	0.98289	Type VIII	C
ICE1	I	P	L	D	L	V	P	T	L	V	F	K	L	K	Y	R	K	F	Q	Y	C	M	L	M	V	L	I	S	T	E	K	1.09696	Type VIII	C
ICE102	I	P	L	D	L	V	P	T	L	V	F	K	L	K	Y	R	K	F	Q	Y	C	M	L	M	V	L	I	S	T	E	K	0.848859	Type VIII	C
ICE106	I	P	L	D	L	V	P	T	L	V	F	K	L	K	Y	R	K	F	Q	Y	C	M	L	M	V	L	I	S	T	E	K	0.745247	Type VIII	C
ICE107	I	P	L	D	L	V	P	T	L	V	F	K	L	K	Y	R	K	F	Q	Y	C	M	L	M	V	L	I	S	T	E	K	1.01046	Type VIII	C
ICE112	I	P	L	D	L	V	P	T	L	V	F	K	L	K	Y	R	K	F	Q	Y	C	M	L	M	V	L	I	S	T	E	K	1.08175	Type VIII	C
ICE120	I	P	L	D	L	V	P	T	L	V	F	K	L	K	Y	R	K	F	Q	Y	C	M	L	M	V	L	I	S	T	E	K	1.05038	Type VIII	C
ICE150	I	P	L	D	L	V	P	T	L	V	F	K	L	R	Y	R	K	F	Q	Y	C	M	L	M	V	L	I	S	T	E	K	1.06844	Type VIII	C
ICE152	I	P	L	D	L	V	P	T	L	V	F	K	L	R	Y	R	K	F	Q	Y	C	M	L	M	V	L	I	S	T	E	K	0.924905	Type VIII	C
ICE153	I	P	L	D	L	V	P	T	L	V	F	K	L	R	Y	R	K	F	Q	Y	C	M	L	M	V	L	I	S	T	E	K	0.845057	Type VIII	C
ICE169	I	P	L	D	L	V	P	T	L	V	F	K	L	K	Y	R	K	F	Q	Y	C	M	L	M	V	L	I	S	T	E	K	1.04753	Type VIII	C
ICE173	I	P	L	D	L	V	P	T	L	V	F	K	L	K	Y	R	K	F	Q	Y	C	M	L	M	V	L	I	S	T	E	K	0.994297	Type VIII	C
ICE91	I	P	L	D	L	V	P	T	L	V	F	K	L	K	Y	R	K	F	Q	Y	C	M	L	M	V	L	I	S	T	E	K	1.22243	Type VIII	C
Istisu-1	I	P	L	H	L	V	P	T	L	V	F	K	L	K	Y	R	K	F	Q	Y	C	M	L	M	V	L	I	S	T	E	K	0.749049	Type VIII	C
Leo-1	I	P	L	D	L	V	P	T	L	V	F	K	L	K	Y	R	K	F	Q	Y	C	M	L	M	V	L	I	S	T	E	K	0.876426	Type VIII	C
Qui-0	I	P	L	D	L	V	P	T	L	V	F	K	L	K	Y	R	K	F	Q	Y	C	M	L	M	V	L	I	S	T	E	K	0.885932	Type VIII	C
TueSB30-3	I	P	L	D	L	V	P	T	L	V	F	K	L	K	Y	R	K	F	Q	Y	C	M	L	M	V	L	I	S	T	E	K	0.952471	Type VIII	C
Vash-1	I	P	L	D	L	V	P	T	L	V	F	K	L	K	Y	R	K	F	R	Y	C	M	L	M	V	L	I	S	T	E	K	1.05989	Type VIII	C
Xan-1	I	P	L	D	L	V	P	T	L	V	F	K	L	K	Y	R	K	F	Q	Y	C	M	L	M	V	L	I	S	T	E	K	0.886882	Type VIII	C
Baa-1	I	P	L	D	L	V	P	T	L	V	F	K	L	K	Y	R	K	F	Q	Y	C	M	L	M	V	L	I	S	T	E	K	1.05238	Type VIII	C
Bu-0	I	P	L	D	L	V	P	T	L	V	F	K	L	K	Y	R	K	F	Q	Y	C	M	L	M	V	L	I	S	T	E	K	1.14562	Type VIII	C
Got-7	I	P	L	D	L	V	P	T	L	V	F	K	L	K	Y	R	K	F	Q	Y	C	M	L	M	V	L	I	S	T	E	K	1.26728	Type VIII	C
Old-1	I	P	L	D	L	V	P	T	L	V	F	K	L	K	Y	R	K	F	Q	Y	C	M	L	M	V	L	I	S	T	E	K	1.59159	Type VIII	C
Pla-0	I	P	L	D	L	V	P	T	L	V	F	K	L	K	Y	R	K	F	Q	Y	C	M	L	M	V	L	I	S	T	E	K	1.28105	Type VIII	C
Utrecht	I	P	L	D	L	V	P	T	L	V	F	K	L	K	Y	R	K	F	Q	Y	C	M	L	M	V	L	I	S	T	E	K	1.20559	Type VIII	C
Van-0	I	P	L	D	L	V	P	T	L	V	F	K	L	K	Y	R	K	F	Q	Y	C	M	L	M	V	L	I	S	T	E	K	1.09504	Type VIII	T
Bak-2	I	P	L	D	L	V	P	T	L	V	F	N	L	K	Y	R	K	F	Q	D	C	M	L	Q	V	L	I	S	T	E	K	0.841255	Type IX	C
ICE127	I	P	L	D	L	I	P	T	L	V	F	N	L	K	Y	R	K	F	Q	D	C	M	L	Q	V	L	I	S	T	E	K	0.922053	Type IX	C
ICE130	I	P	L	D	L	I	P	T	L	V	F	N	L	K	Y	R	K	F	Q	D	C	M	L	Q	V	L	I	S	T	E	K	0.844106	Type IX	C
ICE134	I	P	L	D	L	I	P	T	L	V	F	N	L	K	Y	R	K	F	Q	D	C	M	L	Q	V	L	I	S	T	E	K	0.618821	Type IX	C
ICE29	I	P	L	D	L	V	P	T	L	V	F	N	L	K	Y	R	K	F	Q	D	C	M	L	Q	V	L	I	S	T	E	K	1.01996	Type IX	C
ICE60	I	P	L	D	L	V	P	T	L	V	F	N	L	K	Y	R	K	F	Q	D	C	M	L	Q	V	L	I	S	T	E	K	1.0057	Type IX	C
ICE61	I	P	L	D	L	V	P	T	L	V	F	N	L	K	Y	R	K	F	Q	D	C	M	L	Q	V	L	I	S	T	E	K	0.98289	Type IX	C
ICE70	I	P	L	D	L	V	P	T	L	V	F	N	L	K	Y	R	K	F	Q	D	C	M	L	Q	V	L	I	S	T	E	K	1.19962	Type IX	C
ICE72	I	P	L	D	L	I	P	T	L	V	F	N	L	K	Y	R	K	F	Q	D	C	M	L	Q	V	L	I	S	T	E	K	0.903992	Type IX	C
ICE75	I	P	L	D	L	V	P	T	L	V	F	N	L	K	Y	R	K	F	Q	D	C	M	L	Q	V	L	I	S	T	E	K	0.803232	Type IX	C
Koch-1	I	P	L	D	L	V	P	T	L	V	F	N	L	K	Y	R	K	F	Q	D	C	M	L	Q	V	L	I	S	T	E	K	0.681559	Type IX	C
Vie-0	I	P	L	D	L	V	P	T	L	V	F	N	L	K	Y	R	K	F	Q	D	C	M	L	Q	V	L	I	S	T	E	K	0.784221	Type IX	C
Cdm-0	I	P	L	D	F	V	P	T	L	V	F	N	L	K	Y	R	K	F	Q	D	C	M	L	Q	V	L	I	S	T	K	K	0.797529	Type IX	C
Mer-6	I	P	L	D	F	V	P	T	L	V	F	N	L	K	Y	R	K	F	Q	D	C	M	L	Q	V	L	I	S	T	K	K	0.924905	Type IX	C
Bak-7	I	P	L	D	L	V	P	T	L	V	F	N	L	K	Y	R	K	F	Q	D	C	M	L	Q	V	L	I	S	QVKRVVALVVVVVLRTINKSENLLLI*			0.922053	Type IX	C
Agu-1	I	P	L	D	L	V	P	T	L	V	F	N	L	K	Y	R	K	F	Q	D	C	M	L	Q	V	L	I	A	T	E	K	1.15399	Type IX	C
Ler-0	I	P	L	D	L	V	P	T	L	V	F	N	L	K	Y	R	K	F	Q	D	C	M	L	Q	V	L	I	S	T	E	K	0.955199	Type IX	C
Ler-1	I	P	L	D	L	V	P	T	L	V	F	N	L	K	Y	R	K	F	Q	D	C	M	L	Q	V	L	I	S	T	E	K	1.03987	Type IX	C
Ty-0	I	P	L	D	L	V	P	T	L	V	F	N	L	K	Y	R	K	F	Q	D	C	M	L	Q	V	L	I	S	T	E	K	1.21542	Type IX	C
Yo-0	I	P	L	D	L	V	P	T	L	V	F	N	L	K	Y	R	K	F	Q	D	C	M	L	Q	V	L	I	S	T	E	K	1.22891	Type IX	T
Anholt_1	I	Q	V	D	L	V	P	T	L	V	F	N	L	K	Y	R	K	F	Q	Y	C	M	-	-	-	-	-	-	-	-	-	1.13878	Type X	C
Col-0	I	Q	V	D	L	V	P	T	L	V	F	N	L	K	Y	R	K	F	Q	Y	C	M	-	-	-	-	-	-	-	-	-	1	Type X	C
Nie1-2	I	Q	V	D	L	V	P	T	L	V	F	N	L	K	Y	R	K	F	Q	Y	C	M	-	-	-	-	-	-	-	-	-	1.01426	Type X	C
WalhaesB4	I	Q	V	D	L	V	P	T	L	V	F	N	L	K	Y	R	K	F	Q	Y	C	M	-	-	-	-	-	-	-	-	-	0.992395	Type X	C
Dra3-1	I	Q	V	D	L	V	P	T	L	V	F	N	L	K	Y	R	K	F	Q	Y	C	M	-	-	-	-	-	-	-	-	-	1.03602	Type X	C
Cvi-0	I	P	L	D	L	V	P	T	F	V	L	N	L	K	Y	R	K	F	Q	Y	C	T	-	-	-	-	-	-	-	-	-	0.876236	Type X	T
Eil-0	I	P	L	D	L	V	P	T	L	V	F	K	L	K	Y	R	K	F	Q	Y	C	M	-	-	-	-	-	-	-	-	-	1.11312	Type X	C
ICE119	I	P	L	D	L	V	P	T	L	V	F	N	L	K	Y	R	-	-	-	-	-	-	-	-	-	-	-	-	-	-	-	0.918251	Type X	C
Ped-0	V	P	L	D	L	V	L	T	L	V	F	N	L	K	Y	R	K	F	Q	Y	C	M	-	-	-	-	-	-	-	-	-	0.780418	Type X	C
ICE216	.	.	.	.	.	.	.	.	.	V	F	N	I	K	Y	R	K	I	Q	Y	C	M	L	M	V	L	I	S	T	E	K	0.974335		C
HSm	I	P	L	D	L	V	P	T	L	V	F	N	L	K	Y	R	K	F	Q	Y	C	M	L	M	V	L	M	S	T	E	K	1.41983		C
